# Supplementary material for: Generation of Multipotent Foregut Stem Cells from Human Pluripotent Stem Cells
Source: Stem Cell Reports. 2013 Oct 10;1(4):293–306. doi: 10.1016/j.stemcr.2013.09.003 (PMC3849417; doi:10.1016/j.stemcr.2013.09.003)
Supplement: Table S1. List of Primary and Secondary Antibodies Used, Related to Figures 1, 2, 3, 4, 5, 6, and 7 [file mmc2.xlsx]

## Sheet: Sheet1
Target protein	Dilution	Company	Cat Number
C-PEPTIDE	ICC 1:300	ACRIS ANTIBODIES	BM270S
CYTOKERATIN 18	ICC 1:100	Santa Cruz	SC6259
GATA-4	ICC 1:100	R&D	AF1700
GLUCAGON	ICC 1:100	Santa Cruz /SIGMA	SC7780/117K4764
HNF3B/FOXA2	ICC 1:100	R&D	AF2400
HNF4 (H-171)	ICC 1:100	Santa Cruz	SC8987
NGN3 (sheep)	ICC 1:100	R&D	AF3444
PDX-1/IPF1	ICC 1:300	R&D	AF2419
SOMATOSTATIN	ICC 1:200	DAKO	A0566
SOX9 H-90	ICC 1:100	Santa Cruz	SC20095
SOX2	ICC 1:100	R&D	AF2018
NANOG	ICC 1:100	R&D	AF1997
POU5f1	ICC 1:100	Santa Cruz	SC5279
CDX2	ICC 1:100	Biogenex	MU392A-UC
Ki67	ICC 1:50	ABCAM	Ab15580
Bisbenzimide H	ICC 1:10000	SIGMA	B2883
CXCR4	ICC/FACS 1:100	R&D	MAB173
SOX17	ICC/FACS 1:100	R&D	AF1924
AAT	ICC 1:100	DAKO	A0012
ALB	ICC 1:100	R&D	MAB1455
AFP	ICC 1:100	DAKO	A0008
EpCAM	ICC 1:100	R&D	MAB9601
Brachyury	ICC 1:100	R&D	AF2085
HHEX	ICC 1:50	ABCAM	Ab79392
NKX2.1	ICC 1:50	ABCAM	Ab76013
TBX1	ICC 1:100	Santa Cruz	sc17874
LDL Kit	As per the manufacturer	Cayman Chemical	10011125
C-Peptide ELISA	As per the manufacturer	Diagenics Limited	1011410
Chromogranin-A	ICC 1:50	Santa Cruz	sc1488
Villin	ICC 1:50	Santa Cruz	sc58897
Mucin2	ICC 1:50	Santa Cruz	sc15334
ALEXA FLUOR DONKEY ANTI-Rabbit 568	ICC/FACS 1:500/1000	INVITROGEN	A10042
ALEXA FLUOR DONKEY ANTI-Rabbit 488	ICC/FACS 1:500/1000	INVITROGEN	A21206
ALEXA FLUOR DONKEY ANTI-Rabbit 647	ICC/FACS 1:500/1000	INVITROGEN	A31573
ALEXA FLUOR DONKEY ANTI-goat 568	ICC/FACS 1:500/1000	INVITROGEN	A11057
ALEXA FLUOR DONKEY ANTI-goat 488	ICC/FACS 1:500/1000	INVITROGEN	A11055
ALEXA FLUOR DONKEY ANTI-goat 647	ICC/FACS 1:500/1000	INVITROGEN	A21447
ALEXA FLUOR DONKEY ANTI-mouse 568	ICC/FACS 1:500/1000	INVITROGEN	A10037
ALEXA FLUOR DONKEY ANTI-mouse 488	ICC/FACS 1:500/1000	INVITROGEN	A21202
ALEXA FLUOR DONKEY ANTI-mouse 647	ICC/FACS 1:500/1000	INVITROGEN	A31571
ALEXA FLUOR GOAT ANTI-rabbit 488	ICC/FACS 1:500/1000	INVITROGEN	A11008
