# Supplementary material for: Generation of Multipotent Foregut Stem Cells from Human Pluripotent Stem Cells
Source: Stem Cell Reports. 2013 Oct 10;1(4):293–306. doi: 10.1016/j.stemcr.2013.09.003 (PMC3849417; doi:10.1016/j.stemcr.2013.09.003)
Supplement: Table S2. List of qPCR Primer Sequences Used, Related to Figures 1, 3, 5, and 7 [file mmc3.xlsx]

## Sheet: Sheet1
Gene		Primer sequence (5’ à 3’)
POU-5	F	AGTGAGAGGCAACCTGGAGA
	R	ACACTCGGACCACATCCTTC
NANOG	F	CATGAGTGTGGATCCAGCTTG
	R	CCTGAATAAGCAGATCCATGG
SOX2	F	TGGACAGTTACGCGCACAT
	R	CGAGTAGGACATGCTGTAGGT
GSC	F	GAGGAGAAAGTGGAGGTCTGGTT
	R	CTCTGATGAGGACCGCTTCTG
BRACHURY	F	TGCTTCCCTGAGACCCAGTT
	R	GATCACTTCTTTCCTTTGCATCAAG
SOX17	F	CGCACGGAATTTGAACAGTA
	R	GGATCAGGGACCTGTCACAC
CDX2	F	GCAGCCAAGTGAAAACCAGGACGAA
	R	TGGCGGCTAGCTCGGCTTTC
CERBERUS	F	ACAACTACTTTTTCACAGCCTTCGT
	R	ACAGTGCCCTTCAGCCAGACT
CXCR4	F	CACCGCATCTGGAGAACCA
	R	GCCCATTTCCTCGGTGTAGTT
FOXA2	F	GGGAGCGGTGAAGATGGA
	R	TCATGTTGCTCACGGAGGAGTA
GCG	F	AAGCATTTACTTTGTGGCTGGATT
	R	TGATCTGGATTTCTCCTCTGTGTCT
HEX	F	GCCCTTTTACATCGAGGACA
	R	AGGGCGAACATTGAGAGCTA
HLXB9	F	CAC CGC GGG CAT GAT C
	R	ACT TCC CCA GGA GGT TCG A
HNF1B	F	TCACAGATACCAGCAGCATCAGT
	R	GGGCATCACCAGGCTTGTA
HNF4A	F	CATGGCCAAGATTGACAACCT
	R	TTCCCATATGTTCCTGCATCAG
HNF6	F	GTGTTGCCTCTATCCTTCCCAT
	R	CGCTCCGCTTAGCAGCAT
INSULIN	F	CAGGAGGCGCATCCACA
	R	AAGAGGCCATCAAGCAGATCA
NGN3	F	GCT CAT CGC TCT CTA TTC TTT TGC
	R	GGT TGA GGC GTC ATC CTT TCT
NKX6.1	F	GGCAGCGTGCTTCTTCCTCC
	R	TCTTCTGGCCCGGGGTGATG
PDX1	F	AAGTCTACCAAAGCTCACGCG
	R	GTAGGCGCCGCCTGC
PTF1A		QIAGEN QUANTITECT PRIMER ASSAYS
SST	F	CCCCAGACTCCGTCAGTTTC
	R	TCCGTCTGGTTGGGTTCAG
PBGD	F	GGAGCCATGTCTGGTAACGG
	R	CCACGCGAATCACTCTCATCT
HOXC5	F	GGCTGGCGCAGAACGAACCT
	R	GCACCCCGAGTCTAGGGCCA
AFP	F	AGAACCTGTCACAAGCTGTG
	R	GACAGCAAGCTGAGGATGTC
NKX2.1	F	GCTGCCTAAAACCTGGCGCCG
	R	ATGAAGCGGGAGATGGCGGGGAA
GATA4	F	TCCCTCTTCCCTCCTCAAAT
	R	TCAGCGTGTAAAGGCATCTG
ALB	F	CCTTTGGCACAATGAAGTGGGTAACC
	R	CAGCAGTCAGCCATTTCACCATAG
AAT	F	CCATTGCTGAAGACCTTAGTGATG
	R	AGACCCTTTGAAGTCAAGCGACC
Cyp1A2	F	AGGTCAACCATGACCCAGAG
	R	ATGGCCAGGAAGAGGAAGAT
Cyp1A1	F	AAACAGGGCCACATAGATGC
	R	AGGGTCCTGGTTTGGCTAGT
Cyp3A4	F	TGTGCCTGAGAACACCAGAG
	R	GTGGTGGAAATAGTCCCGTG
MIXL1	F	GGTACCCCGACATCCACTTG
	R	TAATCTCCGGCCTAGCCAAA
HOXA1	F	CGTGAGAAGGAGGGTCTCTTG
	R	GTGGGAGGTAGTCAGAGTGTC
HOXA2	F	GCGCTCGCCTTTTTCCTAGGCCTT
	R	AGATGTCAGGCACTCAGCGAGCGA
TaqMan Gene Expression Assays (Applied Biosystems)
keratin 19
Hs00761767_s1
4331182
Mucin-2
Hs03005103_g1
4351372
Villin1
Hs00200229_m1
4331182
Chromogranin-A
Hs00900373_m1
4331182
Defensin, alpha6
Hs00427001_m1
4331182
Olfactomedin-4 (Olfm4)
Hs00197437_m1
4331182
Lrig1
Hs00394267_m1
4331182
Lgr5
Hs00173664_m1
4331182
Eukaryotic 18S rRNA endogenous control (FAM/MGB probe, non-primer limited)
Catalog number 4352930E
